# Supplementary material for: Assessment of Genetic Variability and Evolutionary Relationships of Rhizoctonia solani Inherent in Legume Crops
Source: Plants (Basel). 2023 Jun 30;12(13):2515. doi: 10.3390/plants12132515 (PMC10347096; doi:10.3390/plants12132515)
Supplement: Supplementary file 1 [file plants-12-02515-s001.zip]

Archive with 1 entries (1 files):
- plants-2401632-supplementary.pdf
